# Supplementary material for: Effects of Trichoderma seedling treatment with System of Rice Intensification management and with conventional management of transplanted rice
Source: PeerJ. 2019 Jan 11;7:e5877. doi: 10.7717/peerj.5877 (PMC6343584; doi:10.7717/peerj.5877)
Supplement: Supplemental Information 1 — Dry season experiment [file peerj-07-5877-s001.csv]

Rep	Mainplot	Subplot	Grain panicle	1000 grain weight (gm)	Netplot	moisture%	tiller no	height (cm)	Days of maturity	Days of harvest	Yield (mt/ha)
1	No-inoc.	CT	122.4	18.61	6.92	17	8.4	83.42	134	138	4.61
1	Bio-inoc.	CT	168.8	18.69	6.38	16.8	5.6	71.7	136	138	4.25
1	Bio-inoc.	Org. SRI	162	19.77	9.38	17.9	15.4	95.1	137	138	6.25
1	Bio-inoc.	Inorg.SRI	168.6	16.57	8.72	17.2	16.6	82.92	135	138	5.81
1	No-inoc.	Org. SRI	173.6	18.28	7.71	15.7	15.4	75.6	133	138	5.14
1	No-inoc.	Inorg.SRI	157.8	18.53	4.86	16.2	15.4	82.82	135	138	3.24
2	No-inoc.	Org. SRI	221.6	20.44	7.94	15.8	10.6	90.1	139	145	5.29
2	Bio-inoc.	CT	185.6	18.5	6.16	17.2	6.4	71.78	133	138	4.11
2	No-inoc.	Inorg.SRI	185.6	18.93	5.35	16.8	13.6	87.3	134	138	3.57
2	No-inoc.	CT	184.8	17.48	6.16	16.3	6.2	91.18	133	138	4.11
2	Bio-inoc.	Inorg.SRI	215.2	22.09	9.02	20	15.4	84.4	138	145	6.01
2	Bio-inoc.	Org. SRI	207	29.39	10.59	23	12.6	90.2	138	145	7.06
3	Bio-inoc.	CT	144.4	18.84	8.54	17.3	6.6	77.94	133	138	5.69
3	No-inoc.	Org. SRI	191.4	22.81	7.44	24.7	11.2	87.6	137	145	4.96
3	Bio-inoc.	Org. SRI	161.2	20.98	8.74	16	13.6	89.68	133	138	5.83
3	Bio-inoc.	Inorg.SRI	206.8	20.64	6.44	16.7	14.6	82.9	133	138	4.29
3	No-inoc.	Inorg.SRI	214.4	22.57	5.66	22.6	10	90.68	137	145	3.77
3	No-inoc.	CT	175.6	18.45	5.66	17.4	5.8	79.6	134	138	3.77
