# Supplementary material for: Effects of Trichoderma seedling treatment with System of Rice Intensification management and with conventional management of transplanted rice
Source: PeerJ. 2019 Jan 11;7:e5877. doi: 10.7717/peerj.5877 (PMC6343584; doi:10.7717/peerj.5877)
Supplement: Supplemental Information 2 — Main season experiment [file peerj-07-5877-s002.csv]

Rep	Var	Mainplot	Subplot	paniclelength	filledgrain	unfilledgrain	tillerpersqm	TGW	GY
1	Tilki	Inorganic	Bio-inoc.	27.12	239.8	44	191	19.5	5.86
1	Tilki	Organic	No-inoc.	27.7	230.6	42.6	165	18.62	5.24
1	Tilki	Inorganic	Bio-inoc.	28.56	260.8	44	182	18.5	6.33
1	Tilki	Inorganic	No-inoc.	27.64	232.4	38.2	185	18.55	5.07
1	Sukha-3	Inorganic	Bio-inoc.	26.7	129	20.8	105	23.63	4.78
1	Sukha-3	Organic	No-inoc.	27.32	147.4	16.4	183	24.4	7.78
1	Sukha-3	Organic	Bio-inoc.	27.72	166.2	15.6	164	23.093	7.22
1	Sukha-3	Organic	No-inoc.	26.5	151	17.6	160	22.801	6.22
2	Sukha-3	Inorganic	No-inoc.	24.54	175.8	17.4	155	22.98	2.78
2	Sukha-3	Organic	Bio-inoc.	25.74	144.2	20.8	137	23.26	6.33
2	Sukha-3	Inorganic	Bio-inoc.	26.28	141	19.8	167	23.057	6.33
2	Sukha-3	Inorganic	No-inoc.	24.9	139.4	16	105	24.331	4.22
2	Tilki	Organic	Bio-inoc.	30	144	30.6	198	19.027	7.47
2	Tilki	Inorganic	No-inoc.	28.5	186.6	27.2	209	18.84	2.42
2	Tilki	Organic	No-inoc.	30.38	209.6	45.2	171	18.54	5.23
2	Tilki	Organic	Bio-inoc.	29.1	226.6	45.2	206	18.29	5.18
3	Tilki	Organic	No-inoc.	37.04	218	43	208	18.71	6.31
3	Tilki	Organic	Bio-inoc.	29.86	234	30.2	200	19.528	6.53
3	Tilki	Inorganic	Bio-inoc.	29.2	240	40.2	228	17.5	6.36
3	Tilki	Inorganic	No-inoc.	29.66	210	56.4	192	18.27	2.42
3	Sukha-3	Inorganic	Bio-inoc.	26.16	164.2	26.4	170	24.09	7.33
3	Sukha-3	Inorganic	No-inoc.	27.62	123.4	25.2	220	23.88	5.11
3	Sukha-3	Organic	No-inoc.	26.74	106.4	18	174	23.094	4.11
3	Sukha-3	Organic	Bio-inoc.	26.26	166	18	163	22.657	6.11
